# Supplementary material for: Hypoxia-induced Fascin-1 upregulation is regulated by Akt/Rac1 axis and enhances malignant properties of liver cancer cells via mediating actin cytoskeleton rearrangement and Hippo/YAP activation
Source: Cell Death Discov. 2021 Dec 11;7:385. doi: 10.1038/s41420-021-00778-5 (PMC8665929; doi:10.1038/s41420-021-00778-5)
Supplement: Supplementary file 4 — Supplementary Table 1. [file 41420_2021_778_MOESM4_ESM.xlsx]

## Sheet: Deg_result
Supplementary Table 1. The dyregulated genes of Hep3B cells under hypoxia condition compared with normoxia condition.
Gene	log2 Fold change	P.Value
TNS1	4.11176	2.62031e-08
PDK1	3.67356	1.19243e-08
Fascin-1	3.35737	7.30514e-07
CER1	2.92334	0.0035834
RIMKLA	2.78501	1.00081e-06
P4HA1	2.72972	2.19385e-06
DEPTOR	2.6319	0.000217323
ANKRD37	2.4468	7.55638e-06
PLOD2	2.27373	6.17563e-07
FAM162A	2.25774	1.45388e-07
HILPDA	2.20016	1.467e-05
BNIP3L	2.05456	3.14646e-07
DDIT4	2.02275	1.45979e-06
ADGRF2	1.92041	1.19815e-05
UPK1A	1.88279	2.70408e-05
MAFK	1.82925	0.000107951
KDM3A	1.77237	9.45976e-07
LOX	1.75947	0.00184641
HTRA3	1.73283	0.00424108
HPS3	1.72672	1.37276e-05
ARHGAP45	1.7043	1.38855e-05
TMEM45A	1.6858	4.78091e-06
LDHA	1.67408	1.38375e-05
NDRG1	1.66383	6.90135e-06
SERPINE1	1.62903	0.000113592
LGI4	1.58557	0.000125706
DDX41	1.56318	6.18919e-05
PFKFB3	1.55483	0.000176461
PIGZ	1.51258	2.21535e-06
NAV2	1.46293	0.000170404
ETS2	1.4603	1.1739e-05
ANKZF1	1.40518	0.00111324
PDK3	1.39826	0.000604176
ENO1	1.3778	0.00201649
INSIG2	1.37532	0.00202787
FOSL2	1.36871	3.81141e-06
JAML	1.35497	0.000229047
LNPK	1.33614	5.60246e-06
VLDLR	1.30552	0.00197971
STC2	1.30493	3.53675e-05
WSB1	1.30037	1.82303e-05
RORA	1.29945	0.00049803
NCOA7	1.29673	1.56754e-05
KLF7	1.29539	1.64191e-05
SEC31B	1.28874	0.0211776
CA9	1.26991	0.000226527
SPATA6	1.26275	0.00676791
P4HA2	1.25271	1.69132e-05
ERRFI1	1.2322	0.0316259
NEBL	1.2228	0.000352336
CPOX	1.22125	0.000118412
KAT14	1.20996	0.000376163
TCP11L2	1.19674	3.54502e-05
PAG1	1.19335	1.3669e-05
GARS	1.18668	0.0229142
RASAL2	1.17767	0.00869319
LMLN	1.13848	0.0003049
SLC25A36	1.13433	0.000603364
PRG2	1.12561	9.2813e-05
FUNDC2	1.12217	9.79132e-05
ZBTB1	1.11936	3.31671e-05
INSIG1	1.11249	0.0866791
GPR160	1.0994	0.0197124
PTPN14	1.08407	0.00822522
SCN11A	1.07923	0.00210709
ZNF654	1.07253	0.000328148
CBLN2	1.06688	4.99921e-05
PTPRH	1.05621	0.000106324
NR5A2	1.05433	0.000394477
DSE	1.05305	2.99896e-05
EIF2AK4	1.0527	0.000134744
FAM153A	1.03811	0.00108848
VEGFA	1.03285	0.000225843
DOK3	1.02863	0.000321822
PKM	1.02784	0.000553064
ZBTB25	1.02336	0.000157564
BDKRB1	1.01706	0.00636047
JUN	1.00811	0.0177577
GTF2H3	-1.00186	0.00019325
LTBR	-1.00787	0.00687852
CCDC117	-1.00787	0.0042794
ATF7IP	-1.01033	4.71979e-05
CXCL5	-1.01209	0.00381584
POLR2K	-1.01343	0.000949416
GART	-1.01472	0.000419678
MRPL35	-1.01857	4.22947e-05
EPB41L4B	-1.02256	8.39461e-05
PIK3AP1	-1.02301	2.56992e-05
SLC25A5	-1.02619	0.0465416
FHDC1	-1.03134	0.00269179
NUFIP2	-1.03334	9.83807e-05
MMACHC	-1.03528	0.0503553
LYSMD4	-1.04078	0.00380915
SUDS3	-1.04415	0.00576285
PIGL	-1.04453	0.0223127
MBNL3	-1.04926	0.000120216
LTN1	-1.05085	0.00112235
METTL21A	-1.0544	4.38168e-05
MRPS12	-1.06034	0.000676777
BAZ1A	-1.06114	9.21034e-05
GMFB	-1.06312	8.31151e-05
FARSB	-1.06554	6.79495e-05
ZNF552	-1.06788	0.000508704
MESP1	-1.06792	0.00984506
CANT1	-1.06971	0.0012532
PFN2	-1.07072	0.00958305
SDCBP2	-1.07343	0.00439257
PYCR3	-1.07627	0.000954223
METAP2	-1.08394	0.00213752
SRSF8	-1.08464	0.000657659
NUP35	-1.08478	0.00523052
ITPR2	-1.08702	0.0239988
CAT	-1.08761	0.00266964
AHR	-1.0878	0.000506523
SLC5A6	-1.08899	0.00227206
ISG20L2	-1.09127	0.000851502
RPP25L	-1.09295	0.012832
GAR1	-1.0959	4.25903e-05
IFI30	-1.09603	0.000697762
RABGGTB	-1.09626	0.000367301
ABCE1	-1.09924	2.77599e-05
MGST1	-1.1014	5.43168e-05
PNPT1	-1.10171	0.00390592
COPS2	-1.10275	0.000687214
GRTP1	-1.10312	3.93307e-05
SAT1	-1.10535	0.0214329
CLUH	-1.11155	0.000177198
HYOU1	-1.11263	0.0499014
ARHGAP21	-1.12454	0.000967929
TMEM241	-1.1263	1.31066e-05
PRLR	-1.12631	0.00385474
RBBP8	-1.13765	0.000212972
NRXN3	-1.1408	0.000892831
GCSH	-1.14094	0.0383535
GHITM	-1.14184	0.000735667
NOLC1	-1.14235	9.28917e-05
PSMD14	-1.14294	0.000353878
ARHGEF3	-1.14295	0.0142133
WDR75	-1.14383	0.00428475
NAA25	-1.14388	0.0180541
TMEM126B	-1.14451	0.0013069
NAA38	-1.14477	0.00106839
BICDL1	-1.14649	0.000648893
EHF	-1.1641	0.000272858
YARS2	-1.16669	0.00216996
WNK4	-1.17091	0.00185931
PUM3	-1.17414	0.00154003
UQCRB	-1.17734	0.00332793
SLC30A7	-1.17794	0.000239012
PIWIL4	-1.17814	0.000329681
PNP	-1.17974	0.000254405
HLF	-1.18246	0.000197434
PA2G4	-1.18605	0.000451306
ADAT2	-1.19064	0.000124096
ME2	-1.19316	0.000180071
MRPL11	-1.19716	4.32715e-05
AREL1	-1.19733	0.000436111
PPP2CA	-1.20266	0.000129168
ALDH1A1	-1.21317	0.000134667
LSM3	-1.21425	0.0842795
RNF152	-1.21439	0.000158924
RPL23	-1.2259	0.000609033
TFPI	-1.22802	5.94446e-05
DNAAF2	-1.23644	0.000562795
PIGW	-1.24095	0.00110663
NSUN6	-1.2433	0.000368876
PPP4R4	-1.2438	2.37865e-05
MEIOB	-1.24609	8.0949e-05
FBXO30	-1.24813	0.0414554
CGNL1	-1.25102	0.028152
SOX2	-1.25219	3.27587e-05
ADCK1	-1.25284	0.0065198
ANKMY2	-1.2566	0.0181727
CCT4	-1.26382	0.000114053
ARHGEF38	-1.26478	0.000150208
RRP15	-1.26559	1.06421e-05
MEGF8	-1.26694	0.00532597
BPIFA3	-1.2744	0.000883655
HSD17B12	-1.27909	0.00122616
TMEM38B	-1.29449	0.000131309
ZNF174	-1.30495	0.00769239
C9ORF40	-1.3082	0.000568573
METTL7A	-1.31039	0.000174176
SOD1	-1.31303	0.000564113
WDR36	-1.33171	1.00234e-05
C19ORF44	-1.33465	0.00351329
ATF7IP2	-1.33998	5.59612e-06
HSPA8	-1.34482	2.44888e-05
GLUD2	-1.34496	0.000437699
NUP98	-1.34619	9.78414e-05
METTL1	-1.35445	5.93068e-05
PDP2	-1.35789	3.88333e-05
ABCA1	-1.36894	0.00187219
PDF	-1.3702	0.000367167
DKK1	-1.38168	2.40662e-05
MAGOHB	-1.39047	0.000334343
PSTPIP2	-1.41075	0.000353267
UTP20	-1.42977	7.21817e-06
SLC25A15	-1.43257	0.00522552
IQGAP2	-1.44274	4.05428e-05
SLC5A12	-1.4692	0.00209396
MAOA	-1.47956	3.55311e-05
RCC1	-1.48018	0.000806755
SNF8	-1.49518	0.00209477
ATP10D	-1.49577	0.000153286
EIF3J	-1.50002	0.0015794
ACSL4	-1.51503	0.000327679
CGGBP1	-1.53833	0.00554229
GCH1	-1.55064	0.000231551
BORCS5	-1.56363	0.000106063
DZIP1L	-1.58702	0.00125625
DHTKD1	-1.59328	1.02336e-05
POLR3G	-1.60772	0.000619596
PDE3A	-1.60878	0.00174922
ACADSB	-1.6245	7.01664e-05
CSE1L	-1.65667	0.000250124
CCNC	-1.65757	6.47371e-05
SPTLC3	-1.67232	6.99054e-06
SESN3	-1.67594	3.67474e-06
RFX7	-1.72757	0.000165842
TFB1M	-1.79975	0.000193651
TNFAIP8L1	-1.82253	2.08517e-05
CTSC	-1.87787	0.000137558
SPHK1	-1.96737	1.97613e-06
COA7	-1.98896	1.0823e-06
GSTA4	-2.10529	0.00046661
ALDH1B1	-2.28946	2.54179e-05
ZNF267	-3.49108	1.92568e-08
